# Supplementary material for: ﻿First contribution to the genera Branchiobaetis and Megabranchiella (Ephemeroptera, Baetidae) in China, with descriptions of two new species
Source: Zookeys. 2024 Oct 23;1216:115–48. doi: 10.3897/zookeys.1216.129803 (PMC11525210; doi:10.3897/zookeys.1216.129803)
Supplement: XML Treatment for Branchiobaetis borealis [file zookeys.1216.129803-treatment1.xml]

<!DOCTYPE tp:taxon-treatment
  PUBLIC "-//TaxonX//DTD Taxonomic Treatment Publishing DTD v0 20100105//EN" "tax-treatment-NSO.dtd">
<tp:taxon-treatment xmlns:tp="http://www.plazi.org/taxpub"><tp:treatment-meta><kwd-group><label>Taxon classification</label><kwd>
              <named-content content-type="kingdom">Animalia</named-content>
            </kwd><kwd>
              <named-content content-type="order">Ephemeroptera</named-content>
            </kwd><kwd>
              <named-content content-type="family">Baetidae</named-content>
            </kwd></kwd-group><mixed-citation publication-type="journal"><person-group><name><surname>Tong</surname><given-names>Xiaoli</given-names></name><name><surname>Zhou</surname><given-names>Zhiheng</given-names></name><name><surname>Wu</surname><given-names>Bangyi</given-names></name></person-group><article-title>﻿First contribution to the genera <italic><tp:taxon-name><tp:taxon-name-part taxon-name-part-type="genus" reg="Branchiobaetis">Branchiobaetis</tp:taxon-name-part></tp:taxon-name></italic> and <italic><tp:taxon-name><tp:taxon-name-part taxon-name-part-type="genus" reg="Megabranchiella">Megabranchiella</tp:taxon-name-part></tp:taxon-name></italic> (<tp:taxon-name><tp:taxon-name-part taxon-name-part-type="order">Ephemeroptera</tp:taxon-name-part></tp:taxon-name>, <tp:taxon-name><tp:taxon-name-part taxon-name-part-type="family">Baetidae</tp:taxon-name-part></tp:taxon-name>) in China, with descriptions of two new species</article-title><source>Zookeys</source><day>23</day><month>10</month><year>2024</year><volume>1216</volume><fpage>115</fpage><lpage>148</lpage><pub-id pub-id-type="doi">10.3897/zookeys.1216.129803</pub-id></mixed-citation></tp:treatment-meta><tp:nomenclature><label>﻿</label><tp:taxon-name>
            <object-id xmlns:xlink="http://www.w3.org/1999/xlink" content-type="arpha" xlink:type="simple">B2506040-5F50-538B-811A-36BB58CAF7A4</object-id>
            <tp:taxon-name-part taxon-name-part-type="genus" reg="Branchiobaetis">Branchiobaetis</tp:taxon-name-part>
            <tp:taxon-name-part taxon-name-part-type="species" reg="borealis">borealis</tp:taxon-name-part>
            <object-id xmlns:xlink="http://www.w3.org/1999/xlink" content-type="zoobank" xlink:type="simple">https://zoobank.org/7E13C47C-A248-40C6-A77E-8F0BBBAEB188</object-id>
          </tp:taxon-name><tp:taxon-status xmlns:xlink="http://www.w3.org/1999/xlink" xlink:type="simple">sp. nov.</tp:taxon-status><xref ref-type="fig" rid="F1">Figs 1</xref><xref ref-type="fig" rid="F2">, 2</xref><xref ref-type="fig" rid="F3">, 3</xref><xref ref-type="fig" rid="F4">, 4</xref><xref ref-type="fig" rid="F5">, 5</xref><xref ref-type="fig" rid="F6">, 6</xref><xref ref-type="fig" rid="F7">, 7</xref></tp:nomenclature><tp:treatment-sec sec-type="type material" id="SECID0EDMAC"><title>Type material.</title><p><bold><italic>Holotype</italic>.</bold> China • male larva in alcohol (mature); Yunnan, Lushui City, Chengan Town, a tributary of the Nujiang River (<named-content xmlns:xlink="http://www.w3.org/1999/xlink" content-type="dwc:verbatimCoordinates" xlink:type="simple"><named-content content-type="geo-json" specific-use="{&#34;type&#34;:&#34;Point&#34;,&#34;coordinates&#34;:[98.879200,26.260500]}" id="NCID0ERMAC" xlink:type="simple">26.2605°N, 98.8792°E</named-content></named-content>, altitude 1036 m); 21.iii.2019; leg. Xiaoli Tong. <bold><italic>Paratypes</italic></bold> (in alcohol): • 41 mature larvae (2 on slide), locality and date as holotype, leg. Xiaoli Tong, Lin Hong, Jian Jiang • 10 larvae (1 on slide); Yunnan, Weixi County, Tacheng Town, Lapu River (a tributary of the Jinsha River, <named-content xmlns:xlink="http://www.w3.org/1999/xlink" content-type="dwc:verbatimCoordinates" xlink:type="simple"><named-content content-type="geo-json" specific-use="{&#34;type&#34;:&#34;Point&#34;,&#34;coordinates&#34;:[99.350700,27.572800]}" id="NCID0E3MAC" xlink:type="simple">99.3507°E, 27.5728°N</named-content></named-content>, altitude 2523 m); 8.xi.2018; leg. Xiaoli Tong, Lin Hong, Haoyang Chen • 13 larvae (1 on slide), Yunlong County, Caojian Town, a tributary of the Lancang River (<named-content xmlns:xlink="http://www.w3.org/1999/xlink" content-type="dwc:verbatimCoordinates" xlink:type="simple"><named-content content-type="geo-json" specific-use="{&#34;type&#34;:&#34;Point&#34;,&#34;coordinates&#34;:[99.112300,25.633900]}" id="NCID0EENAC" xlink:type="simple">25.6339°N, 99.1123°E</named-content></named-content>, altitude 1824 m); 23.iii.2019; leg. Xiaoli Tong, Lin Hong, Jian Jiang.</p></tp:treatment-sec><tp:treatment-sec sec-type="description" id="SECID0EJNAC"><title>Description.</title><p>Mature larva (Fig. <xref ref-type="fig" rid="F1">1a–e</xref>). Body length (mm): female 7.2–8.5, male larvae slightly shorter than female, 6.0–7.5; antenna 2.0–3.0; cerci 3.0–4.0, paracercus ~ 3/4 length of cerci.</p><fig id="F1" position="float" orientation="portrait"><object-id xmlns:xlink="http://www.w3.org/1999/xlink" content-type="doi" xlink:type="simple">10.3897/zookeys.1216.129803.figure1</object-id><object-id xmlns:xlink="http://www.w3.org/1999/xlink" content-type="arpha" xlink:type="simple">71D21A0A-4EE1-5DEF-BBCE-08BF0675631C</object-id><label>Figure 1.</label><caption><p><italic><tp:taxon-name><tp:taxon-name-part taxon-name-part-type="genus" reg="Branchiobaetis">Branchiobaetis</tp:taxon-name-part><tp:taxon-name-part taxon-name-part-type="species" reg="borealis">borealis</tp:taxon-name-part></tp:taxon-name></italic> sp. nov. Larval habitus <bold>a</bold> female larva (dorsal view) <bold>b</bold> female larva (lateral view) <bold>c</bold> female larva (ventral view) <bold>d</bold> male larva (dorsal view) <bold>e</bold> final instar male larva (dorsal view). Scale bars: 1.0 mm.</p></caption><graphic xmlns:xlink="http://www.w3.org/1999/xlink" xlink:href="zookeys-1216-115_article-129803__-g001.jpg" position="float" orientation="portrait" xlink:type="simple" id="oo_1159398.jpg"><uri content-type="original_file" xlink:type="simple">https://binary.pensoft.net/fig/1159398</uri></graphic></fig><p><bold><italic>Cuticular colouration</italic>.</bold> Body mainly creamy yellow with brown maculae dorsally. Vertex and pronotum creamy yellow with irregular brown marks, meso- and metanotum creamy yellow with longitudinal brown streaks. Antennal scape and pedicel mainly off-white, flagellum pale brown. Femur of foreleg mainly off-white with dark brown apex and brown streaks along dorsal and ventral margins; tibia off-white; tarsus off-white with apical 1/2 dark brown; midlegs and hindlegs similar to forelegs in colour pattern. Abdominal tergites cream yellow with contrasting brown maculae as in Fig. <xref ref-type="fig" rid="F1">1a–e</xref>, tergite hypodermal colour uniformly without maculae or pigmentation (Fig. <xref ref-type="fig" rid="F7">7d</xref>); sternites with cream shading to pale brown backwardly. Gills white with transparent main trunk and branches of tracheae. Caudalii cream to yellow-brown with brown primary swimming bristles.</p><p><bold><italic>Precursors of turbinate eyes</italic></bold> in last instar male larvae normal, without elevated area with well-expressed facets.</p><p><bold><italic>Antenna</italic></bold> (Fig. <xref ref-type="fig" rid="F1">1b–e</xref>). Antenna ~ 3–4× head width; scape smooth with fine setae sparsely; pedicel surface with fine setae and one row of tiny, rounded setae along distal margin, inner margin with tiny, triangular denticles distolaterally (Fig. <xref ref-type="fig" rid="F2">2a</xref>).</p><p><bold><italic>Labrum</italic></bold> (Fig. <xref ref-type="fig" rid="F2">2b</xref>) nearly rectangular, width/length ratio ~ 1.6; anterior margin bordered with long and feathered setae and a deep notch; dorsally with submedial pair of long, robust bristles and submarginal arc of ~ 5 long, robust bristles on each side of midline, several fine setae scattered proximally; ventral surface with dense, fine setae medially and 6–8 short, pointed setae laterally and disto-laterally.</p><fig id="F2" position="float" orientation="portrait"><object-id xmlns:xlink="http://www.w3.org/1999/xlink" content-type="doi" xlink:type="simple">10.3897/zookeys.1216.129803.figure2</object-id><object-id xmlns:xlink="http://www.w3.org/1999/xlink" content-type="arpha" xlink:type="simple">00F6BE38-89BC-5503-835E-666DC36CB02A</object-id><label>Figure 2.</label><caption><p><italic><tp:taxon-name><tp:taxon-name-part taxon-name-part-type="genus" reg="Branchiobaetis">Branchiobaetis</tp:taxon-name-part><tp:taxon-name-part taxon-name-part-type="species" reg="borealis">borealis</tp:taxon-name-part></tp:taxon-name></italic> sp. nov. <bold>a</bold> antennal pedicel <bold>b</bold> labrum <bold>c</bold> left mandible <bold>d</bold> right mandible.</p></caption><graphic xmlns:xlink="http://www.w3.org/1999/xlink" xlink:href="zookeys-1216-115_article-129803__-g002.jpg" position="float" orientation="portrait" xlink:type="simple" id="oo_1159399.jpg"><uri content-type="original_file" xlink:type="simple">https://binary.pensoft.net/fig/1159399</uri></graphic></fig><p><bold><italic>Left mandible</italic></bold> (Fig. <xref ref-type="fig" rid="F2">2c</xref>). Incisor and kinetodontium fused; incisor with three denticles, kinetodontium with three main denticles decreasing in length and one additional minute denticle between incisor and kinetodontium; prostheca robust, apex with five or six blunt denticles and two or three slender, pointed denticles; margin between prostheca and mola straight; apex of mola without tuft of setae.</p><p><bold><italic>Right mandible</italic></bold> (Fig. <xref ref-type="fig" rid="F2">2d</xref>). Incisor and kinetodontium fused; incisor with three denticles; kinetodontium with four denticles, inner margin of innermost denticle with three or four small denticles; prostheca slender with slightly wider base, apex toothbrush-like, with many sharp denticles on inner margin; margin between prostheca and mola slightly concave; apex of mola with a tuft of straight setae.</p><p><bold><italic>Hypopharynx and superlinguae</italic></bold> (Fig. <xref ref-type="fig" rid="F4">4d</xref>). Lingua subequal to superlinguae in length, with numerous fine setae apically. Superlinguae distally rounded with numerous fine setae along apical margin.</p><p><bold><italic>Maxilla</italic></bold> (Fig. <xref ref-type="fig" rid="F3">3a</xref>). Galea-lacinia with three robust canines; crown of galea-lacinia with one regular row of 10–13 medium-size arcuate, simple setae (Fig. <xref ref-type="fig" rid="F3">3d</xref>), second row composed of three dentisetae and a row of 7–9 elongated pectinate setae (Fig. <xref ref-type="fig" rid="F3">3e</xref>), 1<sup>st</sup> dentiseta robust, canine-like with wide base, other dentisetae slender, bifid, and pectinate; ventrally with two simple, apical setae under canines (Fig. <xref ref-type="fig" rid="F3">3c</xref>). Medially with one row of five or six long, simple setae and one spine-like seta perpendicular to lacinia margin. Maxillary palp 2-segmented, longer than galea-lacinia, segment I shorter than segment II, apex of segment II with single tiny scale on small cone-shaped projection (Fig. <xref ref-type="fig" rid="F3">3a</xref>). Small tongue-like accessory gill located on outer side of the articulation between stipes and cardo (Fig. <xref ref-type="fig" rid="F3">3a, b</xref>).</p><fig id="F3" position="float" orientation="portrait"><object-id xmlns:xlink="http://www.w3.org/1999/xlink" content-type="doi" xlink:type="simple">10.3897/zookeys.1216.129803.figure3</object-id><object-id xmlns:xlink="http://www.w3.org/1999/xlink" content-type="arpha" xlink:type="simple">3F09B95A-C0DF-577E-AFBB-ECB9FA0E8DD8</object-id><label>Figure 3.</label><caption><p><italic><tp:taxon-name><tp:taxon-name-part taxon-name-part-type="genus" reg="Branchiobaetis">Branchiobaetis</tp:taxon-name-part><tp:taxon-name-part taxon-name-part-type="species" reg="borealis">borealis</tp:taxon-name-part></tp:taxon-name></italic> sp. nov. <bold>a</bold> maxilla <bold>b</bold> accessory gill between stipes and cardo of maxilla <bold>c–e</bold> apex of maxilla. Abbreviations: st: stipes, ca: cardo.</p></caption><graphic xmlns:xlink="http://www.w3.org/1999/xlink" xlink:href="zookeys-1216-115_article-129803__-g003.jpg" position="float" orientation="portrait" xlink:type="simple" id="oo_1159400.jpg"><uri content-type="original_file" xlink:type="simple">https://binary.pensoft.net/fig/1159400</uri></graphic></fig><p><bold><italic>Labium</italic></bold> (Fig. <xref ref-type="fig" rid="F4">4a</xref>). Glossae shorter and narrower than paraglossae, triangular with wide base, narrowing toward apex, inner margin of glossae with 10–12 spine-like, simple setae and outer margin with six or seven long, simple setae, apex with three robust setae; paraglossae with three rows of long, robust, distally pectinate and curved setae distoventrally and one short, simple seta in proximolateral area (Fig. <xref ref-type="fig" rid="F4">4c</xref>); dorsal surface on distal 1/2 with one longitudinal row of five or six long, robust, spine-like setae near inner margin (Fig. <xref ref-type="fig" rid="F4">4b</xref>); labial palp 3-segmented; segment I slightly shorter than segments II and III combined, with many micropores dorsally; segment II triangular with distinct protuberance apico-laterally, ~ 1.3× wider than base of segment III, dorsal surface with one longitudinal row of three or four medium spine-like simple setae and many micropores (Fig. <xref ref-type="fig" rid="F4">4e</xref>); segment III similar to asymmetrical onion-shaped dome, dorsally with pointed simple setae near apex, ventral surface covered with many blunt pointed spatulate setae accompanied by fine setae (Fig. <xref ref-type="fig" rid="F4">4f</xref>).</p><fig id="F4" position="float" orientation="portrait"><object-id xmlns:xlink="http://www.w3.org/1999/xlink" content-type="doi" xlink:type="simple">10.3897/zookeys.1216.129803.figure4</object-id><object-id xmlns:xlink="http://www.w3.org/1999/xlink" content-type="arpha" xlink:type="simple">022D9860-BB30-5CB6-BE5A-FA6D4BC4B631</object-id><label>Figure 4.</label><caption><p><italic><tp:taxon-name><tp:taxon-name-part taxon-name-part-type="genus" reg="Branchiobaetis">Branchiobaetis</tp:taxon-name-part><tp:taxon-name-part taxon-name-part-type="species" reg="borealis">borealis</tp:taxon-name-part></tp:taxon-name></italic> sp. nov. <bold>a</bold> labium <bold>b</bold> glossae &amp; paraglossae (dorsal view) <bold>c</bold> glossae and paraglossae (ventral view) <bold>d</bold> hypopharynx and superlinguae <bold>e</bold> segments II &amp; III of labial palp (dorsal view) <bold>f</bold> segments II and III of labial palp (ventral view).</p></caption><graphic xmlns:xlink="http://www.w3.org/1999/xlink" xlink:href="zookeys-1216-115_article-129803__-g004.jpg" position="float" orientation="portrait" xlink:type="simple" id="oo_1159401.jpg"><uri content-type="original_file" xlink:type="simple">https://binary.pensoft.net/fig/1159401</uri></graphic></fig><p><bold><italic>Hind wing pads</italic></bold> well developed.</p><p><bold><italic>Forelegs</italic></bold> (Fig. <xref ref-type="fig" rid="F5">5b</xref>). Ratio of foreleg segments (femur to claw) 6.8:5.4:3.0:1.0. <italic>Femur</italic>. Length ~ 3.4× maximum width. Dorsal surface covered with many small oval spatulate setae accompanied by fine setae; ventral face with sparse, small, spatulate setae and fine setae. Outer margin with two rows of different type setae: one row of 13–17 medium-sized, robust, clavate setae and proximal row of 17–22 long, slender setae; additional row of small, teardrop-shaped, distally curved, hook-like setae along dorsal margin (Fig. <xref ref-type="fig" rid="F5">5f</xref>); ventral margin with small, apically pointed or rounded, spatulate setae basally. Apex rounded with short, stout setae anteriorly, dorsoapical setal patch formed by two stout clavate setae. Villopore present and well developed (Fig. <xref ref-type="fig" rid="F5">5c</xref>). A transparent finger-like accessory gill on inner side of coxal articulation (between coxa and prosternum) (Fig. <xref ref-type="fig" rid="F5">5d, e</xref>); hyaline bubble-like membranous swelling between coxa and trochanter (Fig. <xref ref-type="fig" rid="F5">5d</xref>). <italic>Tibia</italic>. Outer margin with one row of fine setae and several small, curved hook-like setae; ventral margin with row of short, stout spine-like setae. Tibio-patellar suture present. Both surfaces covered with small, apically pointed or rounded, spatulate setae alternating with hair-like setae. <italic>Tarsus</italic>. Outer margin with fine setae and one row of small, distally curved hook-like setae; ventral margin with one row of ~ 10 stout spine-like pointed setae increasing in length towards apex; both surfaces covered with small, spatulate setae alternating with hair-like setae. <italic><tp:taxon-name><tp:taxon-name-part taxon-name-part-type="genus" reg="Claws">Claws</tp:taxon-name-part></tp:taxon-name></italic> hooked (Fig. <xref ref-type="fig" rid="F5">5a</xref>), with one row of ~ 10 acute teeth, subapical setae absent.</p><fig id="F5" position="float" orientation="portrait"><object-id xmlns:xlink="http://www.w3.org/1999/xlink" content-type="doi" xlink:type="simple">10.3897/zookeys.1216.129803.figure5</object-id><object-id xmlns:xlink="http://www.w3.org/1999/xlink" content-type="arpha" xlink:type="simple">156C1E43-BDD9-56F2-A764-F205905645AE</object-id><label>Figure 5.</label><caption><p><italic><tp:taxon-name><tp:taxon-name-part taxon-name-part-type="genus" reg="Branchiobaetis">Branchiobaetis</tp:taxon-name-part><tp:taxon-name-part taxon-name-part-type="species" reg="borealis">borealis</tp:taxon-name-part></tp:taxon-name></italic> sp. nov. <bold>a</bold> claw <bold>b</bold> foreleg <bold>c</bold> villopore of femur <bold>d</bold> accessory gills (vertical arrows) between coxa and prosternum on foreleg and bubble-like membranous swellings (horizontal arrows) <bold>e</bold> detail of accessory gill on foreleg <bold>f</bold> distally curved hook-like setae on dorsal margin of femur. Scale bar: 0.5 mm.</p></caption><graphic xmlns:xlink="http://www.w3.org/1999/xlink" xlink:href="zookeys-1216-115_article-129803__-g005.jpg" position="float" orientation="portrait" xlink:type="simple" id="oo_1159402.jpg"><uri content-type="original_file" xlink:type="simple">https://binary.pensoft.net/fig/1159402</uri></graphic></fig><p><bold><italic>Middle and hind legs</italic></bold> similar to foreleg in structure except for lacking the finger-like accessory gills on base of coxa and the villopore larger and more obvious than that of forelegs.</p><p><bold><italic>Abdominal tergites and sternites</italic></bold> both densely covered with crescent-shaped scale bases, several triangular spatulate setae, and hair-like setae. Posterior margins of tergites I–X with triangular spines increasing in length from I to X (Fig. <xref ref-type="fig" rid="F6">6b–d</xref>). Posterior margins of sternites I–IX smooth medially, but with row of dentate protuberances laterally (as Fig. <xref ref-type="fig" rid="F14">14b</xref>).</p><fig id="F6" position="float" orientation="portrait"><object-id xmlns:xlink="http://www.w3.org/1999/xlink" content-type="doi" xlink:type="simple">10.3897/zookeys.1216.129803.figure6</object-id><object-id xmlns:xlink="http://www.w3.org/1999/xlink" content-type="arpha" xlink:type="simple">E204E47E-28CD-5F9C-ABC0-F54395E17B13</object-id><label>Figure 6.</label><caption><p><italic><tp:taxon-name><tp:taxon-name-part taxon-name-part-type="genus" reg="Branchiobaetis">Branchiobaetis</tp:taxon-name-part><tp:taxon-name-part taxon-name-part-type="species" reg="borealis">borealis</tp:taxon-name-part></tp:taxon-name></italic> sp. nov. <bold>a</bold> gills I–VII <bold>b</bold> posterior margin of abdominal tergite I <bold>c</bold> posterior margin of abdominal tergites IV–V <bold>d</bold> posterior margin of abdominal tergite IX. Scale bars: 0.5 mm.</p></caption><graphic xmlns:xlink="http://www.w3.org/1999/xlink" xlink:href="zookeys-1216-115_article-129803__-g006.jpg" position="float" orientation="portrait" xlink:type="simple" id="oo_1159403.jpg"><uri content-type="original_file" xlink:type="simple">https://binary.pensoft.net/fig/1159403</uri></graphic></fig><p><bold><italic>Gills</italic></bold> (Fig. <xref ref-type="fig" rid="F6">6a</xref>) present on segments I–VII and well tracheated with a transparent main trunk and branches of tracheae, ratio of gill length from I–VII = 1.1:1.7:1.9:1.8:1.7:1.3:1.0. External margins of all gills with small denticles intercalating fine hair-like setae, without any marginal spines or spatulate setae.</p><p><bold><italic>Paraproct</italic></bold> (Fig. <xref ref-type="fig" rid="F7">7b</xref>). Surface scattered with many micropores and hair-like setae, two or three small oval spatulate setae present near posterior margin; posterior margin with nine or ten triangular spines; surface of cercotractor smooth, with 19–22 spines marginally.</p><fig id="F7" position="float" orientation="portrait"><object-id xmlns:xlink="http://www.w3.org/1999/xlink" content-type="doi" xlink:type="simple">10.3897/zookeys.1216.129803.figure7</object-id><object-id xmlns:xlink="http://www.w3.org/1999/xlink" content-type="arpha" xlink:type="simple">9D2E210C-E5AA-52E6-9542-2103EE55CD59</object-id><label>Figure 7.</label><caption><p><italic><tp:taxon-name><tp:taxon-name-part taxon-name-part-type="genus" reg="Branchiobaetis">Branchiobaetis</tp:taxon-name-part><tp:taxon-name-part taxon-name-part-type="species" reg="borealis">borealis</tp:taxon-name-part></tp:taxon-name></italic> sp. nov. <bold>a</bold> gonostyli bud under cuticle of last instar male larva <bold>b</bold> paraproct <bold>c</bold> part of caudalii <bold>d</bold> subimaginal female extracted from last instar larva before emergence.</p></caption><graphic xmlns:xlink="http://www.w3.org/1999/xlink" xlink:href="zookeys-1216-115_article-129803__-g007.jpg" position="float" orientation="portrait" xlink:type="simple" id="oo_1159404.jpg"><uri content-type="original_file" xlink:type="simple">https://binary.pensoft.net/fig/1159404</uri></graphic></fig><p><bold><italic>Caudalii</italic></bold> (Fig. <xref ref-type="fig" rid="F7">7c</xref>). Cerci with a row of swimming bristles on inner side of intersegment, each segment with row of pointed spines distally; paracercus with swimming bristles on both sides of intersegment.</p><p><bold><italic>Gonostyli bud</italic>.</bold> Subimaginal gonostyli folded under cuticle of last instar larvae, segments II and III sharply bent towards middle (Fig. <xref ref-type="fig" rid="F7">7a</xref>).</p></tp:treatment-sec><tp:treatment-sec sec-type="etymology" id="SECID0ESNAE"><title>Etymology.</title><p>The specific epithet <italic><tp:taxon-name><tp:taxon-name-part taxon-name-part-type="genus" reg="Branchiobaetis"/><tp:taxon-name-part taxon-name-part-type="species" reg="borealis">borealis</tp:taxon-name-part></tp:taxon-name></italic> is the Latin masculine adjective, meaning “northern”, referring to the fact that this new species may represent the northernmost distribution of the genus in the Oriental Region.</p></tp:treatment-sec><tp:treatment-sec sec-type="distribution" id="SECID0ECOAE"><title>Distribution</title><p><bold>(Fig. <xref ref-type="fig" rid="F23">23</xref>).</bold> China: Yunnan (Lushi, Weixi, and Yunlong).</p></tp:treatment-sec><tp:treatment-sec sec-type="Larval habitat" id="SECID0EPOAE"><title>Larval habitat</title><p><bold>(Fig. <xref ref-type="fig" rid="F22">22b</xref>).</bold><italic><tp:taxon-name><tp:taxon-name-part taxon-name-part-type="genus" reg="Branchiobaetis">Branchiobaetis</tp:taxon-name-part><tp:taxon-name-part taxon-name-part-type="species" reg="borealis">borealis</tp:taxon-name-part></tp:taxon-name></italic> sp. nov. was found in moderately rapid to swift unshaded streams with gravel substrates at altitudes from 1036 m to 2523 m in Yunnan, China. The three collection sites of the new species are respectively located in catchments of the Jinsha River (the upper reaches of the Yangtze River), Nujinag River (the upper reaches of Salween River), and Lancang River (the upper reaches of Mekong River), suggesting that <italic><tp:taxon-name><tp:taxon-name-part taxon-name-part-type="genus" reg="Branchiobaetis">B.</tp:taxon-name-part><tp:taxon-name-part taxon-name-part-type="species" reg="borealis">borealis</tp:taxon-name-part></tp:taxon-name></italic> sp. nov. may be common in the Three Parallel Rivers of Yunnan Protected Areas.</p></tp:treatment-sec><tp:treatment-sec><!--Section generated to contain objects referenced in tp:taxon-treatment.--><fig id="F14" position="float" orientation="portrait"><object-id xmlns:xlink="http://www.w3.org/1999/xlink" content-type="doi" xlink:type="simple">10.3897/zookeys.1216.129803.figure14</object-id><object-id xmlns:xlink="http://www.w3.org/1999/xlink" content-type="arpha" xlink:type="simple">1950C0E1-D30C-5F95-8B68-18148844C66F</object-id><label>Figure 14.</label><caption><p><italic><tp:taxon-name><tp:taxon-name-part taxon-name-part-type="genus" reg="Branchiobaetis">Branchiobaetis</tp:taxon-name-part><tp:taxon-name-part taxon-name-part-type="species" reg="megasinus">megasinus</tp:taxon-name-part></tp:taxon-name></italic> sp. nov. <bold>a</bold> middle part of abdominal tergite V <bold>b</bold> posterior margin of sternite VII <bold>c</bold> gonostyli bud under cuticle of last instar male larva <bold>d</bold> paraproct.</p></caption><graphic xmlns:xlink="http://www.w3.org/1999/xlink" xlink:href="zookeys-1216-115_article-129803__-g014.jpg" position="float" orientation="portrait" xlink:type="simple" id="oo_1159411.jpg"><uri content-type="original_file" xlink:type="simple">https://binary.pensoft.net/fig/1159411</uri></graphic></fig><fig id="F23" position="float" orientation="portrait"><object-id xmlns:xlink="http://www.w3.org/1999/xlink" content-type="doi" xlink:type="simple">10.3897/zookeys.1216.129803.figure23</object-id><object-id xmlns:xlink="http://www.w3.org/1999/xlink" content-type="arpha" xlink:type="simple">C34625C6-D9A3-569C-AB7C-7631EE34DA9A</object-id><label>Figure 23.</label><caption><p>Distribution map of the genera <italic><tp:taxon-name><tp:taxon-name-part taxon-name-part-type="genus" reg="Branchiobaetis">Branchiobaetis</tp:taxon-name-part></tp:taxon-name></italic> and <italic><tp:taxon-name><tp:taxon-name-part taxon-name-part-type="genus" reg="Megabranchiella">Megabranchiella</tp:taxon-name-part></tp:taxon-name></italic> in China.</p></caption><graphic xmlns:xlink="http://www.w3.org/1999/xlink" xlink:href="zookeys-1216-115_article-129803__-g023.jpg" position="float" orientation="portrait" xlink:type="simple" id="oo_1159420.jpg"><uri content-type="original_file" xlink:type="simple">https://binary.pensoft.net/fig/1159420</uri></graphic></fig><fig id="F22" position="float" orientation="portrait"><object-id xmlns:xlink="http://www.w3.org/1999/xlink" content-type="doi" xlink:type="simple">10.3897/zookeys.1216.129803.figure22</object-id><object-id xmlns:xlink="http://www.w3.org/1999/xlink" content-type="arpha" xlink:type="simple">069E6CE2-7646-519F-A816-5DD91FA3765A</object-id><label>Figure 22.</label><caption><p>Representative sites of larval habitat <bold>a</bold><italic><tp:taxon-name><tp:taxon-name-part taxon-name-part-type="genus" reg="Branchiobaetis">Branchiobaetis</tp:taxon-name-part><tp:taxon-name-part taxon-name-part-type="species" reg="megasinus">megasinus</tp:taxon-name-part></tp:taxon-name></italic> sp. nov. Upper reaches of Liuxihe River, Conghua, Guangdong <bold>b</bold><italic><tp:taxon-name><tp:taxon-name-part taxon-name-part-type="genus" reg="Branchiobaetis">Branchiobaetis</tp:taxon-name-part><tp:taxon-name-part taxon-name-part-type="species" reg="borealis">borealis</tp:taxon-name-part></tp:taxon-name></italic> sp. nov. Lapu River, Weixi, Yunnan <bold>c</bold><italic><tp:taxon-name><tp:taxon-name-part taxon-name-part-type="genus" reg="Megabranchiella">Megabranchiella</tp:taxon-name-part><tp:taxon-name-part taxon-name-part-type="species" reg="longusa">longusa</tp:taxon-name-part></tp:taxon-name></italic> Phlai-ngam &amp; Tungpairojwong. Bajiao River, Lushui, Yunnan.</p></caption><graphic xmlns:xlink="http://www.w3.org/1999/xlink" xlink:href="zookeys-1216-115_article-129803__-g022.jpg" position="float" orientation="portrait" xlink:type="simple" id="oo_1159419.jpg"><uri content-type="original_file" xlink:type="simple">https://binary.pensoft.net/fig/1159419</uri></graphic></fig></tp:treatment-sec></tp:taxon-treatment>
