# Supplementary material for: ﻿First contribution to the genera Branchiobaetis and Megabranchiella (Ephemeroptera, Baetidae) in China, with descriptions of two new species
Source: Zookeys. 2024 Oct 23;1216:115–48. doi: 10.3897/zookeys.1216.129803 (PMC11525210; doi:10.3897/zookeys.1216.129803)
Supplement: XML Treatment for Branchiobaetis megasinus [file zookeys.1216.129803-treatment2.xml]

<!DOCTYPE tp:taxon-treatment
  PUBLIC "-//TaxonX//DTD Taxonomic Treatment Publishing DTD v0 20100105//EN" "tax-treatment-NSO.dtd">
<tp:taxon-treatment xmlns:tp="http://www.plazi.org/taxpub"><tp:treatment-meta><kwd-group><label>Taxon classification</label><kwd>
              <named-content content-type="kingdom">Animalia</named-content>
            </kwd><kwd>
              <named-content content-type="order">Ephemeroptera</named-content>
            </kwd><kwd>
              <named-content content-type="family">Baetidae</named-content>
            </kwd></kwd-group><mixed-citation publication-type="journal"><person-group><name><surname>Tong</surname><given-names>Xiaoli</given-names></name><name><surname>Zhou</surname><given-names>Zhiheng</given-names></name><name><surname>Wu</surname><given-names>Bangyi</given-names></name></person-group><article-title>﻿First contribution to the genera <italic><tp:taxon-name><tp:taxon-name-part taxon-name-part-type="genus" reg="Branchiobaetis">Branchiobaetis</tp:taxon-name-part></tp:taxon-name></italic> and <italic><tp:taxon-name><tp:taxon-name-part taxon-name-part-type="genus" reg="Megabranchiella">Megabranchiella</tp:taxon-name-part></tp:taxon-name></italic> (<tp:taxon-name><tp:taxon-name-part taxon-name-part-type="order">Ephemeroptera</tp:taxon-name-part></tp:taxon-name>, <tp:taxon-name><tp:taxon-name-part taxon-name-part-type="family">Baetidae</tp:taxon-name-part></tp:taxon-name>) in China, with descriptions of two new species</article-title><source>Zookeys</source><day>23</day><month>10</month><year>2024</year><volume>1216</volume><fpage>115</fpage><lpage>148</lpage><pub-id pub-id-type="doi">10.3897/zookeys.1216.129803</pub-id></mixed-citation></tp:treatment-meta><tp:nomenclature><label>﻿</label><tp:taxon-name>
            <object-id xmlns:xlink="http://www.w3.org/1999/xlink" content-type="arpha" xlink:type="simple">EB6CF9E7-2D26-5178-B0A3-942A86F283EB</object-id>
            <tp:taxon-name-part taxon-name-part-type="genus" reg="Branchiobaetis">Branchiobaetis</tp:taxon-name-part>
            <tp:taxon-name-part taxon-name-part-type="species" reg="megasinus">megasinus</tp:taxon-name-part>
            <object-id xmlns:xlink="http://www.w3.org/1999/xlink" content-type="zoobank" xlink:type="simple">https://zoobank.org/59F827E6-DFA2-4020-9B44-36480650CD3F</object-id>
          </tp:taxon-name><tp:taxon-status xmlns:xlink="http://www.w3.org/1999/xlink" xlink:type="simple">sp. nov.</tp:taxon-status><xref ref-type="fig" rid="F8">Figs 8</xref><xref ref-type="fig" rid="F9">, 9</xref><xref ref-type="fig" rid="F10">, 10</xref><xref ref-type="fig" rid="F11">, 11</xref><xref ref-type="fig" rid="F12">, 12</xref><xref ref-type="fig" rid="F13">, 13</xref><xref ref-type="fig" rid="F14">, 14</xref><xref ref-type="fig" rid="F15">, 15</xref><xref ref-type="fig" rid="F16">, 16</xref><xref ref-type="fig" rid="F17">, 17</xref></tp:nomenclature><tp:treatment-sec sec-type="type material" id="SECID0EDSAE"><title>Type material.</title><p><bold><italic>Holotype</italic>.</bold> China • male larva in alcohol (mature); Guangdong, Shenzhen, Wutongshan River (<named-content xmlns:xlink="http://www.w3.org/1999/xlink" content-type="dwc:verbatimCoordinates" xlink:type="simple"><named-content content-type="geo-json" specific-use="{&#34;type&#34;:&#34;Point&#34;,&#34;coordinates&#34;:[114.206700,22.597200]}" id="NCID0EWSAE" xlink:type="simple">22.5972°N, 114.2067°E</named-content></named-content>); 30.xii.2023–1.i.2024; leg. Zhiheng Zhou. <bold><italic>Paratypes</italic></bold> (in alcohol): • 9 mature larvae, locality and date as holotype • 3 larvae, 1 male imago (reared specimen) on slide; Tai Po Kau Forest Stream, Hong Kong; 25.ii.1999; leg. Xiaoli Tong; 1 larva (on slide); Tai Po Kau Forest Stream, Hong Kong; 19.xi.1996; leg. Xiaoli Tong; 1 larva; Tai Po Kau Forest Stream, Hong Kong; 26.ii.1997; leg. Maria Salas; 1 larva (on slide); Shing Mum, Hong Kong; 7.i.1997; leg. Xiaoli Tong • 2 larvae; Ma Po Mei, Hong Kong; 10.x.1997; leg. Xiaoli Tong; 1 larva (on slide); Ma Po Mei, Hong Kong; 7.iii.1998; leg. Xiaoli Tong; 1 larva (on slide); Mt. Nankunshan, Longmen County, Guangdong; 16.ix.1994; leg. Xiaoli Tong • 3 larvae (1 on slide), Mt. Luofushan, Boluo County, Guangdong; 31.x.2023; leg. Xiaoli Tong, Zhiheng Zhou &amp; Bangyi Wu • 5 larvae (1 on slide); upper reaches of Liuxihe River, Conghua, Guangzhou, Guangdong; 23–24.iii.2024; leg. Zhiheng Zhou &amp; Bangyi Wu.</p></tp:treatment-sec><tp:treatment-sec sec-type="description" id="SECID0E5SAE"><title>Description.</title><p><bold>Larva</bold> (Fig. <xref ref-type="fig" rid="F8">8a–e</xref>). Body length (mm): female 7.0–8.5, male larvae slightly shorter than female, 6.0–7.5; antenna 3.0–4.0; cerci 3.0–4.0, paracercus ~ 4/5 length of cerci.</p><fig id="F8" position="float" orientation="portrait"><object-id xmlns:xlink="http://www.w3.org/1999/xlink" content-type="doi" xlink:type="simple">10.3897/zookeys.1216.129803.figure8</object-id><object-id xmlns:xlink="http://www.w3.org/1999/xlink" content-type="arpha" xlink:type="simple">4836E0FB-0140-5A74-8F57-E6D287EFE5A9</object-id><label>Figure 8.</label><caption><p><italic><tp:taxon-name><tp:taxon-name-part taxon-name-part-type="genus" reg="Branchiobaetis">Branchiobaetis</tp:taxon-name-part><tp:taxon-name-part taxon-name-part-type="species" reg="megasinus">megasinus</tp:taxon-name-part></tp:taxon-name></italic> sp. nov. larval habitus <bold>a</bold> female larva (dorsal view) <bold>b</bold> female larva (lateral view) <bold>c</bold> female larva (ventral view) <bold>d</bold> final instar male larva (dorsal view) <bold>e</bold> final instar male larva (ventral view).</p></caption><graphic xmlns:xlink="http://www.w3.org/1999/xlink" xlink:href="zookeys-1216-115_article-129803__-g008.jpg" position="float" orientation="portrait" xlink:type="simple" id="oo_1159405.jpg"><uri content-type="original_file" xlink:type="simple">https://binary.pensoft.net/fig/1159405</uri></graphic></fig><p><bold><italic>Cuticular colouration</italic>.</bold> Body mainly brown or brownish green (in life) dorsally. Vertex uniformly brown. Antennal scape brown with off-white apex, pedicel off-white, flagellum pale brown. Pronotum mainly brown with irregular dark brown marks, meso- and metanotum mainly brown with irregular cream marks near base of forewing pads and a pair of small cream spots submedially. Legs contrasting bicoloured. Femur off-white with a large dark brown band medially and dark brown macula proximally and apically; tibia off-white with dark brown macula basally and distally; tarsus off-white with dark brown band apically. Abdominal tergites I–IV and VI–IX brown with a pair of cream stripes laterally; V brown with a cream, oval macula anterior medially and a pair of cream stripes laterally; X with yellow-brown shading to cream in the anterior portion and brown in posterior 1/2; tergites II–VIII with a pair of oblique dark brown medio-anterior sigilla and a pair of medioposterior sigilla (Figs <xref ref-type="fig" rid="F13">13e</xref>, <xref ref-type="fig" rid="F14">14a</xref>). Abdominal sternites with cream shading to pale brown posteriorly. Cerci cream to yellow-brown with dark brown bands medially and distally (Figs <xref ref-type="fig" rid="F8">8a–e</xref>, <xref ref-type="fig" rid="F15">15f</xref>); paracercus cream to yellow-brown with dark brown band near terminal; primary swimming bristles dark brown.</p><p><bold><italic>Precursors of turbinate eyes</italic></bold> (Figs <xref ref-type="fig" rid="F8">8d, e</xref>, <xref ref-type="fig" rid="F15">15a, b</xref>) in last instar male larvae normal, without elevated area with well-expressed facets.</p><p><bold><italic>Antenna</italic></bold> (Fig. <xref ref-type="fig" rid="F8">8a–c</xref>). Antenna ~ 3–4× of head width; scape smooth, without noticeable setae; inner margin of pedicel with tiny triangular denticles distolaterally (Fig. <xref ref-type="fig" rid="F9">9a, b</xref>).</p><fig id="F9" position="float" orientation="portrait"><object-id xmlns:xlink="http://www.w3.org/1999/xlink" content-type="doi" xlink:type="simple">10.3897/zookeys.1216.129803.figure9</object-id><object-id xmlns:xlink="http://www.w3.org/1999/xlink" content-type="arpha" xlink:type="simple">16026FB3-351C-5CBF-A448-F65BDAA4747E</object-id><label>Figure 9.</label><caption><p><italic><tp:taxon-name><tp:taxon-name-part taxon-name-part-type="genus" reg="Branchiobaetis">Branchiobaetis</tp:taxon-name-part><tp:taxon-name-part taxon-name-part-type="species" reg="megasinus">megasinus</tp:taxon-name-part></tp:taxon-name></italic> sp. nov. <bold>a</bold> antennal scape and pedicel <bold>b</bold> antennal scape and pedicel (final instar) <bold>c</bold> labrum <bold>d</bold> left mandible <bold>e</bold> right mandible.</p></caption><graphic xmlns:xlink="http://www.w3.org/1999/xlink" xlink:href="zookeys-1216-115_article-129803__-g009.jpg" position="float" orientation="portrait" xlink:type="simple" id="oo_1159406.jpg"><uri content-type="original_file" xlink:type="simple">https://binary.pensoft.net/fig/1159406</uri></graphic></fig><p><bold><italic>Labrum</italic></bold> (Fig. <xref ref-type="fig" rid="F9">9c</xref>) nearly rectangular, width/length ratio ~ 1.5; anterior margin bordered with long and feathered setae and a median notch; dorsally with submedial pair of long, robust bristles and submarginal arc of six or seven long, robust bristles on each side of midline, several fine setae scattered proximally; ventral surface with densely fine setae medially and six or seven short, pointed setae laterally and disto-laterally.</p><p><bold><italic>Left mandible</italic></bold> (Fig. <xref ref-type="fig" rid="F9">9d</xref>). Incisor and kinetodontium fused; incisor with three denticles, kinetodontium with four main denticles decreasing in length and one additional minute denticle between incisor and kinetodontium; prostheca robust, apex with four bluntly denticles and two or three long, pointed denticles; margin between prostheca and mola straight with two or three fine, pointed minute spines; apex of mola without tuft of setae.</p><p><bold><italic>Right mandible</italic></bold> (Fig. <xref ref-type="fig" rid="F9">9e</xref>). Incisor and kinetodontium fused; incisor with three denticles; kinetodontium with four denticles, inner margin of innermost denticle with three small denticles (Fig. <xref ref-type="fig" rid="F10">10a</xref>); prostheca slender and toothbrush-like, with many sharp denticles on inner margin apically; margin between prostheca and mola slightly concave, occasionally with 1–3 fine, pointed minute spines; apex of mola with a tuft of straight setae.</p><fig id="F10" position="float" orientation="portrait"><object-id xmlns:xlink="http://www.w3.org/1999/xlink" content-type="doi" xlink:type="simple">10.3897/zookeys.1216.129803.figure10</object-id><object-id xmlns:xlink="http://www.w3.org/1999/xlink" content-type="arpha" xlink:type="simple">76E37FF5-5D73-5921-BE9A-C0E9D14FD76B</object-id><label>Figure 10.</label><caption><p><italic><tp:taxon-name><tp:taxon-name-part taxon-name-part-type="genus" reg="Branchiobaetis">Branchiobaetis</tp:taxon-name-part><tp:taxon-name-part taxon-name-part-type="species" reg="megasinus">megasinus</tp:taxon-name-part></tp:taxon-name></italic> sp. nov. <bold>a</bold> apex of right mandible <bold>b</bold> hypopharynx and superlinguae <bold>c</bold> accessory gill between stipes and cardo of maxilla <bold>d</bold> apex of maxillary palp <bold>e</bold> maxilla <bold>f</bold> villopore of femur. Abbreviations: st: stipes, ca: cardo. Red arrows indicate the tongue-like accessory gill (<bold>c, e</bold>).</p></caption><graphic xmlns:xlink="http://www.w3.org/1999/xlink" xlink:href="zookeys-1216-115_article-129803__-g010.jpg" position="float" orientation="portrait" xlink:type="simple" id="oo_1159407.jpg"><uri content-type="original_file" xlink:type="simple">https://binary.pensoft.net/fig/1159407</uri></graphic></fig><p><bold><italic>Hypopharynx and superlinguae</italic></bold> (Fig. <xref ref-type="fig" rid="F10">10b</xref>). Lingua slightly longer than superlinguae, with numerous fine setae apically. Superlinguae distally rounded with numerous fine setae along apical margin.</p><p><bold><italic>Maxilla</italic></bold> (Fig. <xref ref-type="fig" rid="F10">10e</xref>). Galea-lacinia with three robust canines; crown of galea-lacinia with one regular row of 13–15 medium-size arcuate simple setae, second row compound of three dentisetae and row of 7–9 elongated pectinate setae; ventrally with two simple, apical setae under canines. Base of lacinia with one row of five or six long simple setae and one seta perpendicular to lacinia margin. Maxillary palp 2-segmented, longer than galea-lacinia, two segments subequal in length; apex of segment II with single tiny scale on small cone-shaped projection (Fig. <xref ref-type="fig" rid="F10">10d</xref>). Small tongue-like accessory gill located on outer side of the articulation between stipes and cardo (Fig. <xref ref-type="fig" rid="F10">10c, e</xref>).</p><p><bold><italic>Labium</italic></bold> (Fig. <xref ref-type="fig" rid="F11">11a</xref>). Glossae shorter and narrower than paraglossae, triangular with wide base, narrowing toward apex, inner margin of glossae with 7–10 long, simple setae and distal 1/3 of outer margin with ~ 5 long, simple setae, apex with three robust setae; paraglossae with two rows of long, robust, curved setae distoventrally, dorsal surface on distal 1/2 with one longitudinal row of two or three long, robust, spine-like setae near inner margin (Fig. <xref ref-type="fig" rid="F11">11b</xref>); labial palp 3-segmented, segment I longer than segments II and III combined, with many micropores dorsally; segment II triangular with distinct protuberance apico-laterally,~ 1.1× wider than base of segment III, dorsal surface with one longitudinal row of three medium simple setae and many micropores (Fig. <xref ref-type="fig" rid="F11">11c</xref>); segment III similar to asymmetrical onion-shaped dome, apex usually with a small cone-shaped projection, ventral surface covered with many spine-like, simple setae accompanied by fine setae distally (Fig. <xref ref-type="fig" rid="F11">11c</xref>).</p><fig id="F11" position="float" orientation="portrait"><object-id xmlns:xlink="http://www.w3.org/1999/xlink" content-type="doi" xlink:type="simple">10.3897/zookeys.1216.129803.figure11</object-id><object-id xmlns:xlink="http://www.w3.org/1999/xlink" content-type="arpha" xlink:type="simple">F3BCF96C-2CD1-56A4-B876-F0FE33D25D0E</object-id><label>Figure 11.</label><caption><p><italic><tp:taxon-name><tp:taxon-name-part taxon-name-part-type="genus" reg="Branchiobaetis">Branchiobaetis</tp:taxon-name-part><tp:taxon-name-part taxon-name-part-type="species" reg="megasinus">megasinus</tp:taxon-name-part></tp:taxon-name></italic> sp. nov. <bold>a</bold> labium <bold>b</bold> glossae and paraglossae (left: ventral view; right: dorsal view) <bold>c</bold> labial palp (left: dorsal view; right: ventral view).</p></caption><graphic xmlns:xlink="http://www.w3.org/1999/xlink" xlink:href="zookeys-1216-115_article-129803__-g011.jpg" position="float" orientation="portrait" xlink:type="simple" id="oo_1159408.jpg"><uri content-type="original_file" xlink:type="simple">https://binary.pensoft.net/fig/1159408</uri></graphic></fig><p><bold><italic>Hind wing pads</italic></bold> well developed.</p><p><bold><italic>Forelegs</italic></bold> (Fig. <xref ref-type="fig" rid="F12">12b–f</xref>). Ratio of foreleg segments (femur to claw) 6.9:5.9:3.5:1.0. <italic>Femur</italic>. Length ~ 3.5× maximum width. Dorsal surface covered with numerous crescent scale bases accompanied by fine setae; ventral face with sparse crescent scale bases and fine setae. Outer margin with two rows of different type setae: one row of 10–13 long, robust, blunt pointed setae and proximal row of 13–17 slender long setae (Fig. <xref ref-type="fig" rid="F12">12d</xref>); additional row of small, decurved hook-like setae along dorsal margin; ventral margin with small, apically pointed or rounded, spatulate setae. Apex rounded with many short, stout, hook-like setae anteriorly, dorsoapical setal patch formed by two stout setae. Villopore present and well developed (Figs <xref ref-type="fig" rid="F10">10f</xref>, <xref ref-type="fig" rid="F12">12d</xref>). A finger-like accessory gill on inner side of coxal articulation (between coxa and prosternum); hyaline bubble-like membranous swelling between coxa and trochanter (Fig. <xref ref-type="fig" rid="F12">12a</xref>). <italic>Tibia</italic>. Outer margin with one row of small, apically decurved hook-like setae and fine setae; ventral margin with row of longer, stout spine-like setae. Tibio-patellar suture present (Fig. <xref ref-type="fig" rid="F12">12e</xref>). Both surfaces covered with crescent-shaped scale bases, apically oval or pointed spatulate setae alternating with hair-like setae. <italic>Tarsus</italic>. Outer margin with fine setae and one row of short, curved hook-like setae; ventral margin with one row of ~ 11 stout spine-like pointed setae increasing in length toward apex (Fig. <xref ref-type="fig" rid="F12">12f</xref>), apex with single robust, spine-like pointed seta. Both surfaces covered with crescent scale bases. <italic><tp:taxon-name><tp:taxon-name-part taxon-name-part-type="genus" reg="Claws">Claws</tp:taxon-name-part></tp:taxon-name></italic> hooked (Fig. <xref ref-type="fig" rid="F12">12c</xref>), with one row of 11–13 acute teeth, subapical setae absent.</p><fig id="F12" position="float" orientation="portrait"><object-id xmlns:xlink="http://www.w3.org/1999/xlink" content-type="doi" xlink:type="simple">10.3897/zookeys.1216.129803.figure12</object-id><object-id xmlns:xlink="http://www.w3.org/1999/xlink" content-type="arpha" xlink:type="simple">646CCEC9-E52B-547E-A851-8FF106B857CF</object-id><label>Figure 12.</label><caption><p><italic><tp:taxon-name><tp:taxon-name-part taxon-name-part-type="genus" reg="Branchiobaetis">Branchiobaetis</tp:taxon-name-part><tp:taxon-name-part taxon-name-part-type="species" reg="megasinus">megasinus</tp:taxon-name-part></tp:taxon-name></italic> sp. nov. <bold>a</bold> accessory gills (vertical arrows) between coxa and prosternum on foreleg and bubble-like membranous swellings (horizontal arrows) <bold>b</bold> foreleg of final instar larva <bold>c</bold> claw <bold>d</bold> foreleg femur <bold>e</bold> foreleg tibia <bold>f</bold> foreleg tarsus. Scale bars: 0.5 mm (<bold>b</bold>); 0.1 mm (<bold>d, e, f</bold>).</p></caption><graphic xmlns:xlink="http://www.w3.org/1999/xlink" xlink:href="zookeys-1216-115_article-129803__-g012.jpg" position="float" orientation="portrait" xlink:type="simple" id="oo_1159409.jpg"><uri content-type="original_file" xlink:type="simple">https://binary.pensoft.net/fig/1159409</uri></graphic></fig><p><bold><italic>Middle and hind legs</italic></bold> similar to foreleg in structure except for lacking the finger-like accessory gills on base of coxa.</p><p><bold><italic>Abdominal tergites and sternites</italic>.</bold> Both tergites and sternites densely covered with crescent scale bases and sparse hair-like setae, without any spatulate setae. Posterior margins of tergites I–X with triangular spines increasing in length from I to X (Figs <xref ref-type="fig" rid="F13">13c–e</xref>, <xref ref-type="fig" rid="F14">14a</xref>). Posterior margins of sternites I–IX smooth medially, but with row of dentate protuberances laterally (Fig. <xref ref-type="fig" rid="F14">14b</xref>).</p><fig id="F13" position="float" orientation="portrait"><object-id xmlns:xlink="http://www.w3.org/1999/xlink" content-type="doi" xlink:type="simple">10.3897/zookeys.1216.129803.figure13</object-id><object-id xmlns:xlink="http://www.w3.org/1999/xlink" content-type="arpha" xlink:type="simple">186519A0-848B-5103-9882-6917C6C71B5F</object-id><label>Figure 13.</label><caption><p><italic><tp:taxon-name><tp:taxon-name-part taxon-name-part-type="genus" reg="Branchiobaetis">Branchiobaetis</tp:taxon-name-part><tp:taxon-name-part taxon-name-part-type="species" reg="megasinus">megasinus</tp:taxon-name-part></tp:taxon-name></italic> sp. nov. <bold>a</bold> gills I–VII <bold>b</bold> external margin of gill <bold>c</bold> posterior margin of abdominal tergite II <bold>d</bold> posterior margin of tergite IV <bold>e</bold> posterior margin of tergite VIII.</p></caption><graphic xmlns:xlink="http://www.w3.org/1999/xlink" xlink:href="zookeys-1216-115_article-129803__-g013.jpg" position="float" orientation="portrait" xlink:type="simple" id="oo_1159410.jpg"><uri content-type="original_file" xlink:type="simple">https://binary.pensoft.net/fig/1159410</uri></graphic></fig><fig id="F14" position="float" orientation="portrait"><object-id xmlns:xlink="http://www.w3.org/1999/xlink" content-type="doi" xlink:type="simple">10.3897/zookeys.1216.129803.figure14</object-id><object-id xmlns:xlink="http://www.w3.org/1999/xlink" content-type="arpha" xlink:type="simple">1950C0E1-D30C-5F95-8B68-18148844C66F</object-id><label>Figure 14.</label><caption><p><italic><tp:taxon-name><tp:taxon-name-part taxon-name-part-type="genus" reg="Branchiobaetis">Branchiobaetis</tp:taxon-name-part><tp:taxon-name-part taxon-name-part-type="species" reg="megasinus">megasinus</tp:taxon-name-part></tp:taxon-name></italic> sp. nov. <bold>a</bold> middle part of abdominal tergite V <bold>b</bold> posterior margin of sternite VII <bold>c</bold> gonostyli bud under cuticle of last instar male larva <bold>d</bold> paraproct.</p></caption><graphic xmlns:xlink="http://www.w3.org/1999/xlink" xlink:href="zookeys-1216-115_article-129803__-g014.jpg" position="float" orientation="portrait" xlink:type="simple" id="oo_1159411.jpg"><uri content-type="original_file" xlink:type="simple">https://binary.pensoft.net/fig/1159411</uri></graphic></fig><p><bold><italic>Gills</italic></bold> (Fig. <xref ref-type="fig" rid="F13">13a</xref>) present on segments I–VII and well tracheated, ratio of gill length from I–VII = 1.0:1.8:2.0:1.9:1.6:1.3:1.0. External margins of all gills with small denticles intercalating fine hair-like setae (Fig. <xref ref-type="fig" rid="F13">13b</xref>), without any marginal spines or spatulate setae.</p><p><bold><italic>Paraproct</italic></bold> (Fig. <xref ref-type="fig" rid="F14">14d</xref>). Surface scattered with several crescent scale bases, fine setae and many micropores; margin with ~ 12 triangular spines; surface of cercotractor smooth, with 12–15 spines marginally.</p><p><bold><italic>Caudalii</italic></bold> (Fig. <xref ref-type="fig" rid="F15">15f</xref>). Cerci with a row of swimming bristles on inner side of intersegment, each segment with row of pointed spines distally; paracercus with swimming bristles on both sides of intersegment.</p><fig id="F15" position="float" orientation="portrait"><object-id xmlns:xlink="http://www.w3.org/1999/xlink" content-type="doi" xlink:type="simple">10.3897/zookeys.1216.129803.figure15</object-id><object-id xmlns:xlink="http://www.w3.org/1999/xlink" content-type="arpha" xlink:type="simple">3A042E1E-89CD-570E-A533-E3D9BB44D2B5</object-id><label>Figure 15.</label><caption><p><italic><tp:taxon-name><tp:taxon-name-part taxon-name-part-type="genus" reg="Branchiobaetis">Branchiobaetis</tp:taxon-name-part><tp:taxon-name-part taxon-name-part-type="species" reg="megasinus">megasinus</tp:taxon-name-part></tp:taxon-name></italic> sp. nov. <bold>a, b</bold> head of final instar male larva before emergence <bold>c</bold> female abdomen extracted from last instar larva before emergence <bold>d</bold> male abdomen extracted from last instar larva before emergence <bold>e</bold> subimaginal gonostyli extracted from last instar larva <bold>f</bold> caudalii.</p></caption><graphic xmlns:xlink="http://www.w3.org/1999/xlink" xlink:href="zookeys-1216-115_article-129803__-g015.jpg" position="float" orientation="portrait" xlink:type="simple" id="oo_1159412.jpg"><uri content-type="original_file" xlink:type="simple">https://binary.pensoft.net/fig/1159412</uri></graphic></fig><p><bold><italic>Gonostyli bud</italic></bold> folded under cuticle of last instar larvae, segment II of gonostylus bud sharply bent towards middle and segment III sharply bent towards posterolaterally (Fig. <xref ref-type="fig" rid="F14">14c</xref>); subimaginal gonostyli extracted from last instar larva as Fig. <xref ref-type="fig" rid="F15">15e</xref>.</p><p><bold>Male imago.</bold> Body length 6.4 mm. Forewing 6.3 mm. Cerci 18.0 mm. Turbinate eyes cylindrical (Fig. <xref ref-type="fig" rid="F17">17b, c</xref>), slightly widened apically, stalk and facetted surface orange; ocelli off-white with dark brown basal ring. Antennae longer than head capsule; flagella pale brown, pedicels and scapes cream. Pronotum pale with dark brown maculae medially; mesonotum pale to pale brown with brown markings medially and posterolaterally; metanotum yellow-brown to dark brown; thorax dark brown laterally. Forewings hyaline (Fig. <xref ref-type="fig" rid="F17">17d</xref>), longitudinal veins and paired marginal intercalaries yellow-brown, double intercalary veins longer than distance between corresponding longitudinal veins; costa serrated with pointed spines on basal portion (Fig. <xref ref-type="fig" rid="F16">16b</xref>), pterostigma area transparent washed pale yellow-brown, with four or five slanting cross veins (Figs <xref ref-type="fig" rid="F16">16c</xref>, <xref ref-type="fig" rid="F17">17d</xref>); hindwings (Fig. <xref ref-type="fig" rid="F17">17e</xref>) with acute costal process and three longitudinal veins. Fore femur pale, arched medially (Fig. <xref ref-type="fig" rid="F17">17g</xref>), fore tibia yellow-brown, fore tarsus pale yellow-brown; ratio of foreleg femur/tibia/tarsus = 1:1.4:1.4; ratio of foreleg tarsal segments =1.0:6.6:5.7:3.3:2.0; middle and hind legs similar to foreleg in colouration except with straight femora and apical spine on fused 1<sup>st</sup>+2<sup>nd</sup> and 3<sup>rd</sup> tarsal segments (Fig. <xref ref-type="fig" rid="F17">17f</xref>); all claws with one oval lobe and one pointed curved hook. Abdominal tergites I–VIII rust-red with anterior submedial pair of pale streaks, each with single purple-brown transverse streak along posterior margin, tergites IX–X pale. Genitalia (Figs <xref ref-type="fig" rid="F16">16a</xref>, <xref ref-type="fig" rid="F17">17a</xref>): unistyliger cylindrical, inner margin of segment I of gonostylus with distomedial swelling and outer margin with protuberance basally (Fig. <xref ref-type="fig" rid="F17">17a</xref>), segment III of gonostylus oblong. Cerci grey-white with rust tints basally.</p><fig id="F16" position="float" orientation="portrait"><object-id xmlns:xlink="http://www.w3.org/1999/xlink" content-type="doi" xlink:type="simple">10.3897/zookeys.1216.129803.figure16</object-id><object-id xmlns:xlink="http://www.w3.org/1999/xlink" content-type="arpha" xlink:type="simple">7365FCA9-C6ED-5777-B60C-9561FEE1808D</object-id><label>Figure 16.</label><caption><p>Male imago of <italic><tp:taxon-name><tp:taxon-name-part taxon-name-part-type="genus" reg="Branchiobaetis">Branchiobaetis</tp:taxon-name-part><tp:taxon-name-part taxon-name-part-type="species" reg="megasinus">megasinus</tp:taxon-name-part></tp:taxon-name></italic> sp. nov. <bold>a</bold> genitalia <bold>b</bold> costa of fore wing on basal portion <bold>c</bold> pterostigma area of fore wing.</p></caption><graphic xmlns:xlink="http://www.w3.org/1999/xlink" xlink:href="zookeys-1216-115_article-129803__-g016.jpg" position="float" orientation="portrait" xlink:type="simple" id="oo_1159413.jpg"><uri content-type="original_file" xlink:type="simple">https://binary.pensoft.net/fig/1159413</uri></graphic></fig><fig id="F17" position="float" orientation="portrait"><object-id xmlns:xlink="http://www.w3.org/1999/xlink" content-type="doi" xlink:type="simple">10.3897/zookeys.1216.129803.figure17</object-id><object-id xmlns:xlink="http://www.w3.org/1999/xlink" content-type="arpha" xlink:type="simple">D3FED087-0FF3-5F26-9631-9744CAF82DF8</object-id><label>Figure 17.</label><caption><p>Male imago of <italic><tp:taxon-name><tp:taxon-name-part taxon-name-part-type="genus" reg="Branchiobaetis">Branchiobaetis</tp:taxon-name-part><tp:taxon-name-part taxon-name-part-type="species" reg="megasinus">megasinus</tp:taxon-name-part></tp:taxon-name></italic> sp. nov. <bold>a</bold> genitalia <bold>b</bold> head (anterior view,) <bold>c</bold> head (lateral view) <bold>d</bold> fore wing <bold>e</bold> hind wing (enlarge,) <bold>f</bold> hind leg <bold>g</bold> foreleg. Scale bars: 0.1 mm (<bold>a</bold>); 0.5 mm (<bold>e, f</bold>); 1.0 mm (<bold>b, d, g</bold>).</p></caption><graphic xmlns:xlink="http://www.w3.org/1999/xlink" xlink:href="zookeys-1216-115_article-129803__-g017.jpg" position="float" orientation="portrait" xlink:type="simple" id="oo_1159414.jpg"><uri content-type="original_file" xlink:type="simple">https://binary.pensoft.net/fig/1159414</uri></graphic></fig><p><bold>Female imago.</bold> Unknown.</p></tp:treatment-sec><tp:treatment-sec sec-type="etymology" id="SECID0EJJAG"><title>Etymology.</title><p>The specific epithet is a combination of <italic>mega</italic>- (derived from the Greek, meaning huge, large) and <italic>sinus</italic> (from Latin masculine adjective meaning bay or gulf). Thus, the name refers to the fact that the type series of the new species was found from the Guangdong-Hong Kong-Macao Greater Bay Area (Greater Bay Area).</p></tp:treatment-sec><tp:treatment-sec sec-type="distribution" id="SECID0ETJAG"><title>Distribution</title><p><bold>(Fig. <xref ref-type="fig" rid="F23">23</xref>).</bold> China: Guangdong (Shenzhen, Guangzhou, Boluo, Longmen) and Hong Kong (Tai Po Kau Forest Stream, Shing Mun, Chuen Lung, Ma Po Mei, Ng Tung Chai, Mui Tsz Lam, Shek Mun Kap).</p></tp:treatment-sec><tp:treatment-sec sec-type="Larval habitat" id="SECID0EAKAG"><title>Larval habitat</title><p><bold>(Fig. <xref ref-type="fig" rid="F22">22a</xref>).</bold> The species usually live in moderately rapid, well-aerated riffles at low-altitude (&lt; 300 m a.s.l.) forest streams with gravel and cobble substrates. The physicochemical parameters of the type locality (Wutongshan River, Shenzhen in December) are as follows: river width 5–7 m, water depth 10–20 cm, water temperature 18.3 °C, current velocity 0.25 m/s, <abbrev xmlns:xlink="http://www.w3.org/1999/xlink" xlink:title="dissolved oxygen" id="ABBRID0ENKAG" xlink:type="simple">DO</abbrev> 9.4 mg/l, pH 8.0 and TDS 43.9 mg/l.</p></tp:treatment-sec><tp:treatment-sec><!--Section generated to contain objects referenced in tp:taxon-treatment.--><fig id="F23" position="float" orientation="portrait"><object-id xmlns:xlink="http://www.w3.org/1999/xlink" content-type="doi" xlink:type="simple">10.3897/zookeys.1216.129803.figure23</object-id><object-id xmlns:xlink="http://www.w3.org/1999/xlink" content-type="arpha" xlink:type="simple">C34625C6-D9A3-569C-AB7C-7631EE34DA9A</object-id><label>Figure 23.</label><caption><p>Distribution map of the genera <italic><tp:taxon-name><tp:taxon-name-part taxon-name-part-type="genus" reg="Branchiobaetis">Branchiobaetis</tp:taxon-name-part></tp:taxon-name></italic> and <italic><tp:taxon-name><tp:taxon-name-part taxon-name-part-type="genus" reg="Megabranchiella">Megabranchiella</tp:taxon-name-part></tp:taxon-name></italic> in China.</p></caption><graphic xmlns:xlink="http://www.w3.org/1999/xlink" xlink:href="zookeys-1216-115_article-129803__-g023.jpg" position="float" orientation="portrait" xlink:type="simple" id="oo_1159420.jpg"><uri content-type="original_file" xlink:type="simple">https://binary.pensoft.net/fig/1159420</uri></graphic></fig><fig id="F22" position="float" orientation="portrait"><object-id xmlns:xlink="http://www.w3.org/1999/xlink" content-type="doi" xlink:type="simple">10.3897/zookeys.1216.129803.figure22</object-id><object-id xmlns:xlink="http://www.w3.org/1999/xlink" content-type="arpha" xlink:type="simple">069E6CE2-7646-519F-A816-5DD91FA3765A</object-id><label>Figure 22.</label><caption><p>Representative sites of larval habitat <bold>a</bold><italic><tp:taxon-name><tp:taxon-name-part taxon-name-part-type="genus" reg="Branchiobaetis">Branchiobaetis</tp:taxon-name-part><tp:taxon-name-part taxon-name-part-type="species" reg="megasinus">megasinus</tp:taxon-name-part></tp:taxon-name></italic> sp. nov. Upper reaches of Liuxihe River, Conghua, Guangdong <bold>b</bold><italic><tp:taxon-name><tp:taxon-name-part taxon-name-part-type="genus" reg="Branchiobaetis">Branchiobaetis</tp:taxon-name-part><tp:taxon-name-part taxon-name-part-type="species" reg="borealis">borealis</tp:taxon-name-part></tp:taxon-name></italic> sp. nov. Lapu River, Weixi, Yunnan <bold>c</bold><italic><tp:taxon-name><tp:taxon-name-part taxon-name-part-type="genus" reg="Megabranchiella">Megabranchiella</tp:taxon-name-part><tp:taxon-name-part taxon-name-part-type="species" reg="longusa">longusa</tp:taxon-name-part></tp:taxon-name></italic> Phlai-ngam &amp; Tungpairojwong. Bajiao River, Lushui, Yunnan.</p></caption><graphic xmlns:xlink="http://www.w3.org/1999/xlink" xlink:href="zookeys-1216-115_article-129803__-g022.jpg" position="float" orientation="portrait" xlink:type="simple" id="oo_1159419.jpg"><uri content-type="original_file" xlink:type="simple">https://binary.pensoft.net/fig/1159419</uri></graphic></fig></tp:treatment-sec></tp:taxon-treatment>
