# Supplementary material for: ﻿First contribution to the genera Branchiobaetis and Megabranchiella (Ephemeroptera, Baetidae) in China, with descriptions of two new species
Source: Zookeys. 2024 Oct 23;1216:115–48. doi: 10.3897/zookeys.1216.129803 (PMC11525210; doi:10.3897/zookeys.1216.129803)
Supplement: XML Treatment for Megabranchiella longusa [file zookeys.1216.129803-treatment3.xml]

<!DOCTYPE tp:taxon-treatment
  PUBLIC "-//TaxonX//DTD Taxonomic Treatment Publishing DTD v0 20100105//EN" "tax-treatment-NSO.dtd">
<tp:taxon-treatment xmlns:tp="http://www.plazi.org/taxpub"><tp:treatment-meta><kwd-group><label>Taxon classification</label><kwd>
              <named-content content-type="kingdom">Animalia</named-content>
            </kwd><kwd>
              <named-content content-type="order">Ephemeroptera</named-content>
            </kwd><kwd>
              <named-content content-type="family">Baetidae</named-content>
            </kwd></kwd-group><mixed-citation publication-type="journal"><person-group><name><surname>Tong</surname><given-names>Xiaoli</given-names></name><name><surname>Zhou</surname><given-names>Zhiheng</given-names></name><name><surname>Wu</surname><given-names>Bangyi</given-names></name></person-group><article-title>﻿First contribution to the genera <italic><tp:taxon-name><tp:taxon-name-part taxon-name-part-type="genus" reg="Branchiobaetis">Branchiobaetis</tp:taxon-name-part></tp:taxon-name></italic> and <italic><tp:taxon-name><tp:taxon-name-part taxon-name-part-type="genus" reg="Megabranchiella">Megabranchiella</tp:taxon-name-part></tp:taxon-name></italic> (<tp:taxon-name><tp:taxon-name-part taxon-name-part-type="order">Ephemeroptera</tp:taxon-name-part></tp:taxon-name>, <tp:taxon-name><tp:taxon-name-part taxon-name-part-type="family">Baetidae</tp:taxon-name-part></tp:taxon-name>) in China, with descriptions of two new species</article-title><source>Zookeys</source><day>23</day><month>10</month><year>2024</year><volume>1216</volume><fpage>115</fpage><lpage>148</lpage><pub-id pub-id-type="doi">10.3897/zookeys.1216.129803</pub-id></mixed-citation></tp:treatment-meta><tp:nomenclature><label>﻿</label><tp:taxon-name>
            <object-id xmlns:xlink="http://www.w3.org/1999/xlink" content-type="arpha" xlink:type="simple">7B0507CD-1453-55E5-BE24-83370FC43629</object-id>
            <tp:taxon-name-part taxon-name-part-type="genus" reg="Megabranchiella">Megabranchiella</tp:taxon-name-part>
            <tp:taxon-name-part taxon-name-part-type="species" reg="longusa">longusa</tp:taxon-name-part>
          </tp:taxon-name><tp:taxon-authority>Phlai-ngam &amp; Tungpairojwong, 2022</tp:taxon-authority><xref ref-type="fig" rid="F18">Figs 18</xref><xref ref-type="fig" rid="F19">, 19</xref><xref ref-type="fig" rid="F20">, 20</xref><xref ref-type="fig" rid="F21">, 21</xref><tp:nomenclature-citation-list><tp:nomenclature-citation><tp:taxon-name>
                <tp:taxon-name-part taxon-name-part-type="genus" reg="Megabranchiella">Megabranchiella</tp:taxon-name-part>
                <tp:taxon-name-part taxon-name-part-type="species" reg="longusa">longusa</tp:taxon-name-part>
              </tp:taxon-name><comment>: Phlai-ngam &amp; Tungpairojwong in <xref ref-type="bibr" rid="B30">Phlai-ngam et al. 2022</xref>: 16.</comment></tp:nomenclature-citation></tp:nomenclature-citation-list></tp:nomenclature><tp:treatment-sec sec-type="material" id="SECID0EYMAG"><title>Material examined.</title><p>One female larva on slide; Yunnan, Lushui, Bajiao River (a tributary of the Nujiang River, altitude 1112 m); 21.iii.2019; leg. Xiaoli Tong.</p></tp:treatment-sec><tp:treatment-sec sec-type="diagnosis" id="SECID0E4MAG"><title>Diagnosis.</title><p>Female larva (Fig. <xref ref-type="fig" rid="F18">18a–d</xref>), body short and flattened, length ~ 4.0 mm; body colour pattern as Fig. <xref ref-type="fig" rid="F18">18a–c</xref>. <bold><italic>Head</italic>.</bold> Labrum nearly semicircular, ~ 1.4× wider than long; anteromedian notch deep with a small, rounded lobe at base; dorsal surface in distal 1/2 with one pair of long, simple setae near midline and irregular row of three medium, simple setae (Fig. <xref ref-type="fig" rid="F19">19c</xref>). Left mandible (Fig. <xref ref-type="fig" rid="F19">19a</xref>), incisor and kinetodontium fused, incisor with four denticles, kinetodontium with six denticles decreasing in length, prostheca robust, apex with six bluntly denticles and one or two long, spine-like denticles; incisor of right mandible with four denticles, kinetodontium with four denticles, inner margin of innermost denticle with row of small denticles; prostheca robust, apex with comb-like structure, with many denticles apically (Fig. <xref ref-type="fig" rid="F19">19b</xref>). Maxilla (Fig. <xref ref-type="fig" rid="F19">19e</xref>), galea-lacinia of with three robust canines, base of lacinia with one row of four long, simple setae and one seta perpendicular to lacinia margin; maxillary palp 2-segmented, apex of segment II with a small cone-shaped projection. Labium (Fig. <xref ref-type="fig" rid="F19">19d, f</xref>), glossae shorter and narrower than paraglossae, paraglossae with three rows of long curved setae distoventrally, dorsal surface on distal 1/2 with one longitudinal row of two or three long, spine-like setae near inner margin; labial palp 3-segmented, segment I longer than segments II and III combined, segment II triangular with small protuberance apico-laterally, dorsal surface of segment II with row of two robust, simple setae near distal margin (Fig. <xref ref-type="fig" rid="F19">19g</xref>). <bold><italic>Thorax</italic>.</bold> Hindwing pads reduced (Fig. <xref ref-type="fig" rid="F20">20b</xref>). Forelegs (Fig. <xref ref-type="fig" rid="F21">21c</xref>), femur with a row of long, robust, pointed setae along dorsal margin, surface with notched scales anteromedially (Fig. <xref ref-type="fig" rid="F20">20c</xref>), villopore present (Fig. <xref ref-type="fig" rid="F20">20d</xref>); tibia with a row of long, pointed setae and short, blunt spatulate setae, tibio-patellar suture present; ventral margin of tarsus with one row of four robust, spine-like setae; claws hooked (Fig. <xref ref-type="fig" rid="F21">21b</xref>) with one row of 13 acute teeth, subapical setae absent. Middle and hind legs similar to foreleg in structure. <bold><italic>Abdomen</italic>.</bold> Abdominal tergites and sternites with smooth posterior margins (Fig. <xref ref-type="fig" rid="F21">21a</xref>); gills present on abdominal tergites I–VII, gill I oriented ventrally, extremely enlarged and elongated (Fig. <xref ref-type="fig" rid="F20">20a</xref>), covering abdominal sternites II–VI (Fig. <xref ref-type="fig" rid="F18">18c</xref>), gills II–VII oriented dorsolaterally, elongated oval similar to tongue blade (Figs <xref ref-type="fig" rid="F18">18c</xref>, <xref ref-type="fig" rid="F20">20a</xref>), gill margins with long, fine, hair-like setae, ratio of gill length from I–VII = 3.2:1.7:1.7:1.7:1.5:1.3:1.0; paraproct with smooth margin, without marginal spines or spatulate setae, surface with micropores and patch of notch scales (Fig. <xref ref-type="fig" rid="F21">21d, e</xref>).</p><fig id="F18" position="float" orientation="portrait"><object-id xmlns:xlink="http://www.w3.org/1999/xlink" content-type="doi" xlink:type="simple">10.3897/zookeys.1216.129803.figure18</object-id><object-id xmlns:xlink="http://www.w3.org/1999/xlink" content-type="arpha" xlink:type="simple">45CD6F96-52B4-58D0-9504-C067C5DB192B</object-id><label>Figure 18.</label><caption><p>Larval habitus of <italic><tp:taxon-name><tp:taxon-name-part taxon-name-part-type="genus" reg="Megabranchiella">Megabranchiella</tp:taxon-name-part><tp:taxon-name-part taxon-name-part-type="species" reg="longusa">longusa</tp:taxon-name-part></tp:taxon-name></italic><bold>a, b</bold> female larva (dorsal view) <bold>c</bold> female larva (lateral view) <bold>d</bold> female larva (ventral view).</p></caption><graphic xmlns:xlink="http://www.w3.org/1999/xlink" xlink:href="zookeys-1216-115_article-129803__-g018.jpg" position="float" orientation="portrait" xlink:type="simple" id="oo_1159415.jpg"><uri content-type="original_file" xlink:type="simple">https://binary.pensoft.net/fig/1159415</uri></graphic></fig><fig id="F19" position="float" orientation="portrait"><object-id xmlns:xlink="http://www.w3.org/1999/xlink" content-type="doi" xlink:type="simple">10.3897/zookeys.1216.129803.figure19</object-id><object-id xmlns:xlink="http://www.w3.org/1999/xlink" content-type="arpha" xlink:type="simple">BA9B9430-CD76-57BC-A6EC-DE460E2C1500</object-id><label>Figure 19.</label><caption><p><italic><tp:taxon-name><tp:taxon-name-part taxon-name-part-type="genus" reg="Megabranchiella">Megabranchiella</tp:taxon-name-part><tp:taxon-name-part taxon-name-part-type="species" reg="longusa">longusa</tp:taxon-name-part></tp:taxon-name></italic><bold>a</bold> left mandible <bold>b</bold> right mandible <bold>c</bold> labrum <bold>d</bold> labium <bold>e</bold> maxilla <bold>f</bold> glossae and paraglossae (left: dorsal view; right: ventral view) <bold>g</bold> labial palp (dorsal view). Red ellipse encloses dorsal setae.</p></caption><graphic xmlns:xlink="http://www.w3.org/1999/xlink" xlink:href="zookeys-1216-115_article-129803__-g019.jpg" position="float" orientation="portrait" xlink:type="simple" id="oo_1159416.jpg"><uri content-type="original_file" xlink:type="simple">https://binary.pensoft.net/fig/1159416</uri></graphic></fig><fig id="F20" position="float" orientation="portrait"><object-id xmlns:xlink="http://www.w3.org/1999/xlink" content-type="doi" xlink:type="simple">10.3897/zookeys.1216.129803.figure20</object-id><object-id xmlns:xlink="http://www.w3.org/1999/xlink" content-type="arpha" xlink:type="simple">5854585F-F87C-53FC-878C-6A35D138A87C</object-id><label>Figure 20.</label><caption><p><italic><tp:taxon-name><tp:taxon-name-part taxon-name-part-type="genus" reg="Megabranchiella">Megabranchiella</tp:taxon-name-part><tp:taxon-name-part taxon-name-part-type="species" reg="longusa">longusa</tp:taxon-name-part></tp:taxon-name></italic><bold>a</bold> gills I, III, V, VII <bold>b</bold> hindwing pad <bold>c</bold> dorsal margin of femur <bold>d</bold> villopore of femur. Red arrow indicates hindwing pad. Red ellipse encloses villopore . Scale bar: 0.1 mm.</p></caption><graphic xmlns:xlink="http://www.w3.org/1999/xlink" xlink:href="zookeys-1216-115_article-129803__-g020.jpg" position="float" orientation="portrait" xlink:type="simple" id="oo_1159417.jpg"><uri content-type="original_file" xlink:type="simple">https://binary.pensoft.net/fig/1159417</uri></graphic></fig><fig id="F21" position="float" orientation="portrait"><object-id xmlns:xlink="http://www.w3.org/1999/xlink" content-type="doi" xlink:type="simple">10.3897/zookeys.1216.129803.figure21</object-id><object-id xmlns:xlink="http://www.w3.org/1999/xlink" content-type="arpha" xlink:type="simple">7304CD6A-CCD5-5454-8A35-67CC9F49CA04</object-id><label>Figure 21.</label><caption><p><italic><tp:taxon-name><tp:taxon-name-part taxon-name-part-type="genus" reg="Megabranchiella">Megabranchiella</tp:taxon-name-part><tp:taxon-name-part taxon-name-part-type="species" reg="longusa">longusa</tp:taxon-name-part></tp:taxon-name></italic><bold>a</bold> abdominal tergites III–VI <bold>b</bold> claw <bold>c</bold> foreleg <bold>d</bold> notched scales on paraproct surface <bold>e</bold> paraproct.</p></caption><graphic xmlns:xlink="http://www.w3.org/1999/xlink" xlink:href="zookeys-1216-115_article-129803__-g021.jpg" position="float" orientation="portrait" xlink:type="simple" id="oo_1159418.jpg"><uri content-type="original_file" xlink:type="simple">https://binary.pensoft.net/fig/1159418</uri></graphic></fig></tp:treatment-sec><tp:treatment-sec sec-type="distribution" id="SECID0EBUAG"><title>Distribution</title><p><bold>(Fig. <xref ref-type="fig" rid="F23">23</xref>).</bold> Thailand (Chiang Mai and Nan Provinces) and China (Yunnan Province).</p></tp:treatment-sec><tp:treatment-sec sec-type="Larval habitat" id="SECID0EOUAG"><title>Larval habitat</title><p><bold>(Fig. <xref ref-type="fig" rid="F22">22c</xref>).</bold> The species was collected in a swift, unshaded stream with cobble substrate at an altitude of ~ 1100 m in Yunnan, China.</p><fig id="F22" position="float" orientation="portrait"><object-id xmlns:xlink="http://www.w3.org/1999/xlink" content-type="doi" xlink:type="simple">10.3897/zookeys.1216.129803.figure22</object-id><object-id xmlns:xlink="http://www.w3.org/1999/xlink" content-type="arpha" xlink:type="simple">069E6CE2-7646-519F-A816-5DD91FA3765A</object-id><label>Figure 22.</label><caption><p>Representative sites of larval habitat <bold>a</bold><italic><tp:taxon-name><tp:taxon-name-part taxon-name-part-type="genus" reg="Branchiobaetis">Branchiobaetis</tp:taxon-name-part><tp:taxon-name-part taxon-name-part-type="species" reg="megasinus">megasinus</tp:taxon-name-part></tp:taxon-name></italic> sp. nov. Upper reaches of Liuxihe River, Conghua, Guangdong <bold>b</bold><italic><tp:taxon-name><tp:taxon-name-part taxon-name-part-type="genus" reg="Branchiobaetis">Branchiobaetis</tp:taxon-name-part><tp:taxon-name-part taxon-name-part-type="species" reg="borealis">borealis</tp:taxon-name-part></tp:taxon-name></italic> sp. nov. Lapu River, Weixi, Yunnan <bold>c</bold><italic><tp:taxon-name><tp:taxon-name-part taxon-name-part-type="genus" reg="Megabranchiella">Megabranchiella</tp:taxon-name-part><tp:taxon-name-part taxon-name-part-type="species" reg="longusa">longusa</tp:taxon-name-part></tp:taxon-name></italic> Phlai-ngam &amp; Tungpairojwong. Bajiao River, Lushui, Yunnan.</p></caption><graphic xmlns:xlink="http://www.w3.org/1999/xlink" xlink:href="zookeys-1216-115_article-129803__-g022.jpg" position="float" orientation="portrait" xlink:type="simple" id="oo_1159419.jpg"><uri content-type="original_file" xlink:type="simple">https://binary.pensoft.net/fig/1159419</uri></graphic></fig><fig id="F23" position="float" orientation="portrait"><object-id xmlns:xlink="http://www.w3.org/1999/xlink" content-type="doi" xlink:type="simple">10.3897/zookeys.1216.129803.figure23</object-id><object-id xmlns:xlink="http://www.w3.org/1999/xlink" content-type="arpha" xlink:type="simple">C34625C6-D9A3-569C-AB7C-7631EE34DA9A</object-id><label>Figure 23.</label><caption><p>Distribution map of the genera <italic><tp:taxon-name><tp:taxon-name-part taxon-name-part-type="genus" reg="Branchiobaetis">Branchiobaetis</tp:taxon-name-part></tp:taxon-name></italic> and <italic><tp:taxon-name><tp:taxon-name-part taxon-name-part-type="genus" reg="Megabranchiella">Megabranchiella</tp:taxon-name-part></tp:taxon-name></italic> in China.</p></caption><graphic xmlns:xlink="http://www.w3.org/1999/xlink" xlink:href="zookeys-1216-115_article-129803__-g023.jpg" position="float" orientation="portrait" xlink:type="simple" id="oo_1159420.jpg"><uri content-type="original_file" xlink:type="simple">https://binary.pensoft.net/fig/1159420</uri></graphic></fig></tp:treatment-sec><tp:treatment-sec sec-type="remarks" id="SECID0EKXAG"><title>Remarks.</title><p>Geographically, this record represents the farthest distribution north of the genus <italic><tp:taxon-name><tp:taxon-name-part taxon-name-part-type="genus" reg="Megabranchiella">Megabranchiella</tp:taxon-name-part></tp:taxon-name></italic> so far. We expect that more species of the genus will be discovered with the expansion of the investigation range in China.</p></tp:treatment-sec><ref-list><ref id="B30"><mixed-citation xmlns:xlink="http://www.w3.org/1999/xlink" xlink:type="simple"><person-group><name name-style="western"><surname>Phlai-ngam</surname><given-names>S</given-names></name><name name-style="western"><surname>Boonsoong</surname><given-names>B</given-names></name><name name-style="western"><surname>Gattolliat</surname><given-names>J-L</given-names></name><name name-style="western"><surname>Tungpairojwong</surname><given-names>N</given-names></name></person-group> (<year>2022</year>) <article-title><italic><tp:taxon-name><tp:taxon-name-part taxon-name-part-type="genus">Megabranchiella</tp:taxon-name-part></tp:taxon-name></italic> gen. nov., a new mayfly genus (<tp:taxon-name><tp:taxon-name-part taxon-name-part-type="order">Ephemeroptera</tp:taxon-name-part></tp:taxon-name>, <tp:taxon-name><tp:taxon-name-part taxon-name-part-type="family">Baetidae</tp:taxon-name-part></tp:taxon-name>) from Thailand with description of two new species.</article-title><source>ZooKeys</source><volume>1125</volume>: <fpage>1</fpage>–<lpage>31</lpage>. <ext-link xlink:href="10.3897/zookeys.1125.90802" ext-link-type="doi" xlink:type="simple">https://doi.org/10.3897/zookeys.1125.90802</ext-link></mixed-citation></ref></ref-list></tp:taxon-treatment>
